# Supplementary material for: Gene therapy ameliorates spontaneous seizures associated with cortical neuron loss in a Cln2R207X mouse model
Source: J Clin Invest. 2023 Jun 15;133(12):e165908. doi: 10.1172/JCI165908 (PMC10266778; doi:10.1172/JCI165908)
Supplement: Supporting data values [file jci-133-165908-s015.xlsx]

## Sheet: FIGURE 1
FIGURE No.	DESCRIPTION
FIGURE 1D	Seizure duration
	ANOVA summary
	F	1.467
	P value	0.2059
	P value summary	ns
	Significant diff. among means (P < 0.05)?	No
	R squared	0.1338
FIGURE 1E	Average spike frequency
	ANOVA summary
	F	3.643
	P value	0.0011
	P value summary	**
	Significant diff. among means (P < 0.05)?	Yes
	R squared	0.3533
	Bonferroni's multiple comparisons test	Mean Diff.	95.00% CI of diff.	Below threshold?	Summary	Adjusted P Value
	11 vs. 12	-0.08333	-1.099 to 0.9323	No	ns	>0.9999
	11 vs. 13	-0.1667	-1.182 to 0.8490	No	ns	>0.9999
	11 vs. 14	-0.2333	-1.249 to 0.7823	No	ns	>0.9999
	11 vs. 15	-0.7426	-1.786 to 0.3009	No	ns	0.7983
	11 vs. 16	-1.031	-2.150 to 0.08821	No	ns	0.1126
	11 vs. 17	-0.7333	-1.906 to 0.4394	No	ns	>0.9999
	11 vs. 18	-0.6083	-1.952 to 0.7352	No	ns	>0.9999
	11 vs. 19	-0.8167	-2.576 to 0.9425	No	ns	>0.9999
	11 vs. 20	-2.15	-3.909 to -0.3909	Yes	**	0.0042
	12 vs. 13	-0.08333	-1.099 to 0.9323	No	ns	>0.9999
	12 vs. 14	-0.15	-1.166 to 0.8656	No	ns	>0.9999
	12 vs. 15	-0.6593	-1.703 to 0.3842	No	ns	>0.9999
	12 vs. 16	-0.9476	-2.067 to 0.1715	No	ns	0.2338
	12 vs. 17	-0.65	-1.823 to 0.5227	No	ns	>0.9999
	12 vs. 18	-0.525	-1.869 to 0.8185	No	ns	>0.9999
	12 vs. 19	-0.7333	-2.492 to 1.026	No	ns	>0.9999
	12 vs. 20	-2.067	-3.826 to -0.3075	Yes	**	0.0073
	13 vs. 14	-0.06667	-1.082 to 0.9490	No	ns	>0.9999
	13 vs. 15	-0.5759	-1.619 to 0.4675	No	ns	>0.9999
	13 vs. 16	-0.8643	-1.983 to 0.2549	No	ns	0.4676
	13 vs. 17	-0.5667	-1.739 to 0.6061	No	ns	>0.9999
	13 vs. 18	-0.4417	-1.785 to 0.9019	No	ns	>0.9999
	13 vs. 19	-0.65	-2.409 to 1.109	No	ns	>0.9999
	13 vs. 20	-1.983	-3.742 to -0.2242	Yes	*	0.0125
	14 vs. 15	-0.5093	-1.553 to 0.5342	No	ns	>0.9999
	14 vs. 16	-0.7976	-1.917 to 0.3215	No	ns	0.7913
	14 vs. 17	-0.5	-1.673 to 0.6727	No	ns	>0.9999
	14 vs. 18	-0.375	-1.719 to 0.9685	No	ns	>0.9999
	14 vs. 19	-0.5833	-2.342 to 1.176	No	ns	>0.9999
	14 vs. 20	-1.917	-3.676 to -0.1575	Yes	*	0.019
	15 vs. 16	-0.2884	-1.433 to 0.8561	No	ns	>0.9999
	15 vs. 17	0.009259	-1.188 to 1.206	No	ns	>0.9999
	15 vs. 18	0.1343	-1.230 to 1.499	No	ns	>0.9999
	15 vs. 19	-0.07407	-1.849 to 1.701	No	ns	>0.9999
	15 vs. 20	-1.407	-3.183 to 0.3679	No	ns	0.3879
	16 vs. 17	0.2976	-0.9659 to 1.561	No	ns	>0.9999
	16 vs. 18	0.4226	-1.001 to 1.846	No	ns	>0.9999
	16 vs. 19	0.2143	-1.607 to 2.035	No	ns	>0.9999
	16 vs. 20	-1.119	-2.940 to 0.7018	No	ns	>0.9999
	17 vs. 18	0.125	-1.341 to 1.591	No	ns	>0.9999
	17 vs. 19	-0.08333	-1.938 to 1.771	No	ns	>0.9999
	17 vs. 20	-1.417	-3.271 to 0.4376	No	ns	0.5038
	18 vs. 19	-0.2083	-2.175 to 1.758	No	ns	>0.9999
	18 vs. 20	-1.542	-3.508 to 0.4251	No	ns	0.4208
	19 vs. 20	-1.333	-3.604 to 0.9377	No	ns	>0.9999

## Sheet: FIGURE 2
FIGURE No.	DESCRIPTION
	CATWALK XT
	Bonferroni's multiple comparisons test	Predicted (LS) mean diff.	95.00% CI of diff.	Below threshold?	Summary	Adjusted P Value
FIGURE 2	Average stride length
	WT - R207X
	1	0.4143	-0.5027 to 1.331	No	ns	0.836439
	2	0.1241	-0.7013 to 0.9496	No	ns	>0.999999
	3	0.1756	-0.6227 to 0.9739	No	ns	>0.999999
	4	1.682	0.9999 to 2.364	Yes	****	9e-06
	Average swing
	WT - R207X
	1	0.01224	-0.009910 to 0.03439	No	ns	0.546796
	2	-0.001568	-0.01547 to 0.01233	No	ns	>0.999999
	3	-0.00123	-0.01986 to 0.01739	No	ns	>0.999999
	4	0.02496	0.01458 to 0.03533	Yes	****	1.2e-05
	Support three
	WT - R207X
	1	2.337	-8.370 to 13.04	No	ns	>0.999999
	2	-4.58	-14.79 to 5.625	No	ns	0.915189
	3	-8.226	-15.93 to -0.5255	Yes	*	0.033367
	4	-12.89	-23.08 to -2.695	Yes	*	0.010199
	Support four
	WT - R207X
	1	3.56	0.8723 to 6.249	Yes	**	0.006953
	2	-1.131	-5.151 to 2.889	No	ns	>0.999999
	3	-0.931	-5.517 to 3.655	No	ns	>0.999999
	4	-7.952	-14.21 to -1.695	Yes	*	0.012365
	Average body speed
	WT - R207X
	1	-5.834	-19.05 to 7.382	No	ns	0.855205
	2	1.08	-4.150 to 6.310	No	ns	>0.999999
	3	1.69	-5.404 to 8.783	No	ns	>0.999999
	4	4.011	-0.2495 to 8.271	No	ns	0.070515
	Cadence
	WT - R207X
	1	-5.432	-12.04 to 1.171	No	ns	0.135391
	2	0.6433	-2.033 to 3.319	No	ns	>0.999999
	3	1.478	-2.099 to 5.056	No	ns	>0.999999
	4	-0.5016	-2.436 to 1.433	No	ns	>0.999999
	Average stand
	WT - R207X
	1	0.03511	-0.001483 to 0.07170	No	ns	0.062835
	2	-0.01185	-0.03939 to 0.01570	No	ns	0.941273
	3	-0.02125	-0.07032 to 0.02782	No	ns	0.968929
	4	-0.003481	-0.03098 to 0.02402	No	ns	>0.999999
	Average step cycle
	WT - R207X
	1	0.04441	-0.005410 to 0.09423	No	ns	0.093684
	2	-0.01481	-0.05337 to 0.02376	No	ns	>0.999999
	3	-0.02379	-0.09092 to 0.04334	No	ns	>0.999999
	4	0.01751	-0.01574 to 0.05076	No	ns	0.636856

## Sheet: FIGURE 3
FIGURE No.	DESCRIPTION
FIGURE 3A	Nissl
	Test name	Unpaired t test
	Variance assumption	Individual variance for each row
	Multiple comparisons	Set P value threshold
	Method	Holm-Šídák method
	Alpha	0.05
		Below threshold?	P value	Mean of WT	Mean of R207X	Difference	SE of difference	t ratio	df	Adjusted P Value
	S1BF layer V
	1	No	0.253205	36961	34116	2845	2347	1.212	10	0.442297
	2	No	0.972202	36616	36695	-79.77	2233	0.03573	10	0.972202
	3	Yes	0.005497	41562	34024	7538	2139	3.524	10	0.016401
	4	Yes	0.000235	40790	27628	13163	2360	5.577	10	0.00094
	VPM/VPL
	1	No	0.831031	41349	40392	957.3	4370	0.219	10	0.966579
	2	No	0.817187	39035	38270	765.2	3224	0.2373	10	0.966579
	3	No	0.084186	41615	33744	7871	4105	1.917	10	0.231893
	4	Yes	0.002978	45045	29303	15742	4040	3.896	10	0.01186
	Spinal DH layer III-V
	1	No	0.289064	237942	212848	25094	22414	1.12	10	0.49457
	2	No	0.618705	238585	229577	9008	17540	0.5136	10	0.618705
	3	No	0.14221	248880	222114	26767	16801	1.593	10	0.368836
	4	Yes	0.000898	236922	171668	65254	14011	4.657	10	0.003587
	Spinal Cord Lumbar
	1	No	0.017788	185566	146060	39507	13950	2.832	10	0.069275
	2	No	0.723206	169095	163175	5920	16248	0.3643	10	0.723206
	3	No	0.089224	203325	180162	23164	12308	1.882	10	0.170487
	4	No	0.046922	178746	148119	30627	13519	2.266	10	0.134264
FIGURE 3C	Interneurons
	Test name	Unpaired t test
	Variance assumption	Individual variance for each row
	Multiple comparisons	Set P value threshold
	Method	Holm-Šídák method
	Alpha	0.05
		Below threshold?	P value	Mean of WT	Mean of R207X	Difference	SE of difference	t ratio	df	Adjusted P Value
	PV S1BF
	1	No	0.257693	6960	7595	-635.6	529.5	1.2	10	0.257693
	2	Yes	0.015769	7874	5912	1961	660.9	2.967	9	0.031289
	3	Yes	0.000671	8782	5274	3509	723.4	4.851	10	0.002681
	4	Yes	0.000761	8399	4843	3556	746.1	4.766	10	0.002681
	PV Rt of Thal
	1	No	0.472091	11665	11085	579.1	774.9	0.7473	10	0.721312
	2	No	0.573174	11771	10944	827.3	1420	0.5824	10	0.721312
	3	Yes	0.001103	14631	9750	4881	1079	4.523	10	0.004403
	4	Yes	0.007721	14194	11015	3179	957	3.322	10	0.022986
	CB S1VF 1-III
	1	No	0.137468	23055	19451	3605	2232	1.615	10	0.137468
	2	Yes	0.00042	23597	14458	9139	1768	5.168	10	0.001261
	3	Yes	0.002522	18781	11178	7603	1901	3.999	10	0.005037
	4	Yes	5.7e-05	22523	13128	9395	1412	6.656	10	0.000227
	SOM S1BF
	1	No	0.664035	2968	2689	278.4	622.1	0.4475	10	0.664035
	2	Yes	0.020171	6067	3136	2931	1062	2.759	10	0.039934
	3	Yes	0.010199	6308	2936	3372	1068	3.158	10	0.030287
	4	Yes	0.000432	7275	3824	3451	670.2	5.149	10	0.001726
	SOM Hilus
	1	No	0.28611	6.75	7.75	-1	0.8874	1.127	10	0.28611
	2	No	0.054567	10.83	7.458	3.375	1.551	2.177	10	0.11688
	3	Yes	0.006421	10.21	6.042	4.167	1.214	3.432	10	0.025439
	4	No	0.040585	14.96	10.04	4.917	2.091	2.351	10	0.11688
	CR S1BF
	1	Yes	0.010159	2717	2082	635.3	201	3.16	10	0.030169
	2	No	0.170769	3426	3070	355.3	240.7	1.476	10	0.223729
	3	No	0.118938	2916	2537	378.9	222.2	1.705	10	0.223729
	4	Yes	0.00043	3002	2094	908.3	176.3	5.153	10	0.001717

## Sheet: FIGURE 4
FIGURE No.	DESCRIPTION
FIGURE 4B	STORAGE MATERIAL (SCMAS)
	Test name	Unpaired t test
	Variance assumption	Individual variance for each row
	Multiple comparisons	Set P value threshold
	Method	Holm-Šídák method
	Alpha	0.05
		Below threshold?	P value	Mean of WT	Mean of R207X	Difference	SE of difference	t ratio	df	Adjusted P Value
	M1
	P1	Yes	0.005128	0.1144	1.79	-1.675	0.4698	3.566	10	0.015306
	1	Yes	2.5e-05	0.001066	2.597	-2.596	0.3531	7.351	10	0.000122
	2	Yes	0.006275	0.000325	4.088	-4.088	1.187	3.445	10	0.015306
	3	Yes	0.006089	0.0002578	3.211	-3.21	0.927	3.463	10	0.015306
	4	Yes	0.000211	0.002283	6.83	-6.828	1.207	5.656	10	0.000843
	S1BF
	P1	Yes	0.001189	0.06667	1.605	-1.538	0.3437	4.475	10	0.002376
	1	Yes	<0.000001	0.0007652	4.236	-4.236	0.3722	11.38	10	2e-06
	2	Yes	0.00042	0.001899	5.034	-5.032	0.9737	5.168	10	0.001261
	3	Yes	0.011966	0.0007331	3.841	-3.84	1.253	3.064	10	0.011966
	4	Yes	6.1e-05	0.0009055	7.153	-7.152	1.085	6.592	10	0.000245
	V1
	P1	Yes	0.000189	0.05573	4.214	-4.159	0.7251	5.736	10	0.000944
	1	Yes	0.000403	0.0009693	2.837	-2.836	0.5457	5.197	10	0.001611
	2	Yes	0.0153	0.0005557	3.762	-3.762	1.288	2.92	10	0.0153
	3	Yes	0.000938	0.0009249	3.933	-3.932	0.8494	4.629	10	0.001874
	4	Yes	0.000459	0.0001091	6.067	-6.067	1.188	5.107	10	0.001611
	VPM/VPL
	P1	Yes	6.5e-05	0.041	0.4274	-0.3864	0.05905	6.544	10	0.000261
	1	Yes	0.000236	0.0003598	5.341	-5.341	0.9579	5.576	10	0.000706
	2	Yes	0.000307	0.000221	6.586	-6.586	1.222	5.387	10	0.000706
	3	Yes	0.000795	0.001349	6.314	-6.312	1.332	4.737	10	0.000795
	4	Yes	3.1e-05	0.0002285	9.552	-9.552	1.334	7.16	10	0.000153
	DLG
	P1	Yes	0.013704	0.02238	3.535	-3.513	1.177	2.984	10	0.013704
	1	Yes	0.000136	0	4.379	-4.379	0.7327	5.977	10	0.000545
	2	Yes	0.001199	0.001861	6.276	-6.274	1.404	4.469	10	0.002397
	3	Yes	0.000388	0.001849	6.096	-6.094	1.167	5.224	10	0.001162
	4	Yes	4.2e-05	0.0003042	9.875	-9.875	1.431	6.899	10	0.00021
	LEnt
	P1	Yes	9e-06	0.01073	1.156	-1.145	0.1387	8.253	10	4.5e-05
	1	Yes	0.000238	0.001611	3.161	-3.159	0.5674	5.568	10	0.000238
	2	Yes	9e-06	0.0005856	3.328	-3.328	0.4038	8.241	10	4.5e-05
	3	Yes	7.7e-05	0.0005945	3.383	-3.382	0.5272	6.416	10	0.00023
	4	Yes	0.000106	0.002871	4.873	-4.87	0.7894	6.169	10	0.00023
	Spinal DH
	1	Yes	0.006602	0.02865	4.546	-4.517	1.323	3.415	10	0.006602
	2	Yes	0.000474	0.02809	7.186	-7.158	1.408	5.085	10	0.001422
	3	Yes	0.002828	0.01105	10.19	-10.17	2.59	3.928	10	0.005648
	4	Yes	8.3e-05	0.05424	17.49	-17.44	2.746	6.351	10	0.000334
	Spinal VH
	1	Yes	0.011982	0.03171	4.519	-4.487	1.465	3.063	10	0.011982
	2	Yes	7e-06	0.04895	5.886	-5.837	0.691	8.446	10	2.2e-05
	3	Yes	0.004776	0.01564	8.773	-8.758	2.427	3.609	10	0.009529
	4	Yes	2e-06	0.09704	14.51	-14.42	1.459	9.88	10	7e-06

## Sheet: FIGURE 5
FIGURE No.	DESCRIPTION
FIGURE 5B	CD68
	Test name	Unpaired t test
	Variance assumption	Individual variance for each row
	Multiple comparisons	Set P value threshold
	Method	Holm-Šídák method
	Alpha	0.05
		Below threshold?	P value	Mean of WT	Mean of R207X	Difference	SE of difference	t ratio	df	Adjusted P Value
	M1
	1	Yes	0.012904	0.3572	0.6488	-0.2916	0.09657	3.02	10	0.017395
	2	Yes	0.008735	0.2441	0.8763	-0.6321	0.1946	3.249	10	0.017395
	3	Yes	0.000165	0.1352	1.045	-0.9097	0.1559	5.836	10	0.000659
	4	Yes	0.000908	0.3942	2.645	-2.251	0.484	4.65	10	0.002721
	S1BF
	1	Yes	0.045073	0.4339	0.7388	-0.305	0.1332	2.289	10	0.045073
	2	Yes	0.011984	0.2934	1.029	-0.7353	0.2401	3.063	10	0.023825
	3	Yes	0.001862	0.235	2.324	-2.089	0.4988	4.189	10	0.005575
	4	Yes	0.000976	0.3628	3.931	-3.568	0.7752	4.602	10	0.0039
	V1
	1	Yes	0.016107	0.4142	0.7795	-0.3652	0.1264	2.89	10	0.045799
	2	Yes	0.016066	0.1841	0.7414	-0.5572	0.1927	2.891	10	0.045799
	3	Yes	0.015505	0.1626	0.9952	-0.8325	0.2859	2.912	10	0.045799
	4	Yes	0.006261	0.2102	1.064	-0.8541	0.2478	3.447	10	0.024809
	VPM/VPL
	1	No	0.198301	0.3072	0.4373	-0.1301	0.09445	1.378	10	0.198301
	2	Yes	0.014718	0.2472	1.284	-1.037	0.3523	2.943	10	0.02922
	3	Yes	0.001893	0.133	7.304	-7.171	1.716	4.178	10	0.005669
	4	Yes	6e-06	0.2684	10.17	-9.907	1.152	8.598	10	2.5e-05
	DLG
	1	No	0.276985	0.2763	0.3627	-0.08641	0.07515	1.15	10	0.276985
	2	Yes	0.012052	0.1943	0.622	-0.4276	0.1398	3.06	10	0.023959
	3	Yes	0.005849	0.1226	0.9072	-0.7846	0.225	3.487	10	0.017445
	4	Yes	0.000135	0.255	1.729	-1.474	0.2464	5.981	10	0.000542
	LEnt
	1	No	0.083009	0.5674	0.8896	-0.3223	0.1673	1.926	10	0.083009
	2	Yes	0.012857	0.2223	0.6315	-0.4092	0.1354	3.022	10	0.038077
	3	No	0.040263	0.2906	0.9449	-0.6542	0.2778	2.355	10	0.078906
	4	Yes	0.000737	0.2171	1.097	-0.8802	0.1838	4.788	10	0.002945
	Spinal DH
	1	No	0.087381	0.1126	0.3108	-0.1982	0.1046	1.895	10	0.087381
	2	Yes	1.3e-05	0.07024	0.279	-0.2088	0.02634	7.927	10	5.1e-05
	3	Yes	0.020985	0.913	1.713	-0.8005	0.2926	2.736	10	0.04153
	4	Yes	0.00459	1.24	3.493	-2.253	0.6201	3.633	10	0.013706
	Spinal VH
	1	Yes	0.042789	0.0632	0.1862	-0.123	0.05302	2.32	10	0.042789
	2	Yes	7e-06	0.04575	0.1951	-0.1494	0.01754	8.517	10	2.7e-05
	3	Yes	0.001378	0.4247	3.184	-2.76	0.6301	4.38	10	0.002753
	4	Yes	2.6e-05	0.7858	7.374	-6.588	0.9041	7.287	10	7.9e-05

## Sheet: FIGURE 6
FIGURE No.	DESCRIPTION
FIGURE 5B	GFAP
	Test name	Unpaired t test
	Variance assumption	Individual variance for each row
	Multiple comparisons	Set P value threshold
	Method	Holm-Šídák method
	Alpha	0.05
		Below threshold?	P value	Mean of WT	Mean of R207X	Difference	SE of difference	t ratio	df	Adjusted P Value
	M1
	1	No	0.225043	0.5611	0.4008	0.1603	0.124	1.293	10	0.225043
	2	No	0.079972	0.623	1.818	-1.195	0.6132	1.948	10	0.153548
	3	Yes	0.01188	0.4541	3.941	-3.487	1.136	3.068	10	0.035217
	4	Yes	0.002024	0.5847	9.043	-8.459	2.045	4.136	10	0.00807
	S1BF
	1	No	0.939308	0.6685	0.6537	0.01477	0.1892	0.07808	10	0.939308
	2	Yes	0.018528	1.201	2.629	-1.427	0.5082	2.808	10	0.036713
	3	Yes	9.9e-05	0.8814	8.938	-8.056	1.295	6.22	10	0.000395
	4	Yes	0.000267	1.164	15.47	-14.3	2.607	5.486	10	0.000801
	V1
	1	No	0.720748	0.3779	0.4114	-0.03345	0.09096	0.3677	10	0.720748
	2	No	0.229016	0.4948	0.7718	-0.277	0.2162	1.281	10	0.405584
	3	Yes	5.9e-05	0.2453	2.36	-2.115	0.3192	6.626	10	0.000235
	4	Yes	0.00023	0.4342	4.557	-4.123	0.737	5.594	10	0.000689
	VPM/VPL
	1	No	0.922386	0.4008	0.3917	0.009085	0.09092	0.09992	10	0.922386
	2	Yes	0.018298	0.488	2.09	-1.602	0.5689	2.816	10	0.036261
	3	Yes	<0.000001	0.2633	20.35	-20.08	1.405	14.29	10	<0.000001
	4	Yes	3e-06	0.5704	29.4	-28.83	3.085	9.346	10	9e-06
	DLG
	1	No	0.725905	0.4877	0.4431	0.04456	0.1236	0.3606	10	0.725905
	2	Yes	0.001197	0.4705	1.42	-0.9493	0.2124	4.47	10	0.003586
	3	Yes	0.002969	0.3083	1.649	-1.34	0.3438	3.898	10	0.00593
	4	Yes	7.5e-05	0.8617	7.514	-6.653	1.035	6.429	10	0.000302
	LEnt
	1	No	0.062706	2.819	4.234	-1.416	0.6761	2.094	10	0.176568
	2	No	0.792805	3.387	3.63	-0.2427	0.8995	0.2698	10	0.792805
	3	No	0.075472	3.28	5.339	-2.059	1.038	1.983	10	0.176568
	4	Yes	0.010071	3.493	7.804	-4.311	1.362	3.165	10	0.039678
	Spinal DH
	1	No	0.024397	0.3043	0.8148	-0.5105	0.1928	2.648	10	0.07142
	2	No	0.71851	0.8948	0.9449	-0.05013	0.1352	0.3708	10	0.71851
	3	No	0.037008	1.713	3.088	-1.375	0.5717	2.405	10	0.072647
	4	Yes	5.8e-05	2.28	5.346	-3.066	0.4615	6.644	10	0.00023
	Spinal VH
	1	No	0.046705	0.1285	0.31	-0.1816	0.08004	2.268	10	0.091228
	2	No	0.098053	0.3535	0.4648	-0.1114	0.06105	1.825	10	0.098053
	3	Yes	0.003833	1.012	3.894	-2.882	0.7702	3.742	10	0.011454
	4	Yes	1.3e-05	1.636	8.296	-6.661	0.8441	7.891	10	5.3e-05

## Sheet: FIGURE 7
FIGURE No.	DESCRIPTION
FIGURE 5B	Cytokine and chemokine assay
	Test name	Unpaired t test
	Variance assumption	Individual variance for each row
	Multiple comparisons	Set P value threshold
	Method	Holm-Šídák method
	Alpha	0.05
		Below threshold?	P value	Mean of WT	Mean of R207X	Difference	SE of difference	t ratio	df	Adjusted P Value
	IL-33
	1	Yes	0.001905	221.3	358.5	-137.3	32.89	4.174	10	0.006421
	2	No	0.46849	581.2	711.6	-130.5	173.2	0.7536	10	0.46849
	3	Yes	0.001609	615.6	1340	-724.4	169.2	4.281	10	0.006421
	4	No	0.026168	514.7	1643	-1128	432.8	2.607	10	0.051652
	IP-10 (CXCL10)
	1	No	0.394766	4.812	4.388	0.4233	0.4761	0.8892	10	0.394766
	2	Yes	0.022607	5.313	10.02	-4.702	1.746	2.692	10	0.044704
	3	Yes	2e-06	5.798	44.64	-38.84	3.881	10.01	10	5e-06
	4	Yes	<0.000001	7.8	55.78	-47.98	2.346	20.46	10	<0.000001
	MIP-1alpha (CCL3)
	1	No	0.216771	6.742	8.037	-1.295	0.9823	1.318	10	0.216771
	2	Yes	0.002177	5.468	8.202	-2.733	0.6682	4.09	10	0.00435
	3	Yes	7e-06	4.982	30.12	-25.14	2.95	8.521	10	2e-05
	4	Yes	<0.000001	5.655	36.15	-30.5	2.627	11.61	10	2e-06
	MCP-1 (CCL2)
	1	No	0.881771	9.358	9.548	-0.19	1.245	0.1526	10	0.975394
	2	No	0.843138	9.478	9.635	-0.1567	0.7714	0.2031	10	0.975394
	3	Yes	4e-06	8.92	16.13	-7.207	0.8001	9.007	10	1.2e-05
	4	Yes	<0.000001	11.41	19.55	-8.137	0.5402	15.06	10	<0.000001
	MCP-3 (CCL7)
	1	No	0.054767	17.24	21.3	-4.062	1.868	2.174	10	0.106535
	2	No	0.111761	17.8	20.29	-2.488	1.427	1.744	10	0.111761
	3	Yes	0.002688	14.52	33.63	-19.11	4.827	3.96	10	0.008043
	4	Yes	<0.000001	16.62	45.02	-28.4	1.76	16.14	10	<0.000001
	M-CSF (CSF1)
	1	No	0.843012	2.073	2.033	0.04	0.1968	0.2033	10	0.843012
	2	No	0.050928	2.41	2.812	-0.4017	0.1812	2.217	10	0.099262
	3	Yes	<0.000001	2.83	4.075	-1.245	0.09113	13.66	10	<0.000001
	4	Yes	4e-06	3.365	4.477	-1.112	0.1229	9.042	10	1.2e-05
	VEGF-A
	1	No	0.109377	4.578	6.058	-1.48	0.8422	1.757	10	0.206791
	2	No	0.037925	5.08	6.772	-1.692	0.7077	2.391	10	0.109514
	3	Yes	0.007491	4.65	6.118	-1.468	0.4396	3.34	10	0.029628
	4	No	0.950538	5.938	5.913	0.025	0.393	0.06361	10	0.950538
	IL-4
	1	No	0.792909	0.52	0.5633	-0.04333	0.1607	0.2697	10	0.843164
	2	No	0.5689	0.805	0.75	0.055	0.09337	0.589	10	0.843164
	3	Yes	0.000197	0.5633	0.86	-0.2967	0.052	5.705	10	0.000788
	4	No	0.460719	0.8333	0.8967	-0.06333	0.08256	0.7672	10	0.843164
	MIP-2 (CXCL2)
	1	No	0.824781	1.047	0.9417	0.105	0.462	0.2273	10	0.824781
	2	No	0.24162	1.48	1.062	0.4183	0.3361	1.245	10	0.424859
	3	Yes	0.001819	1.597	3.327	-1.73	0.4116	4.203	10	0.007255
	4	No	0.086512	3.52	4.655	-1.135	0.5971	1.901	10	0.23773
	RANTES (CCL5)
	1	No	0.092315	6.997	3.298	3.698	1.987	1.861	10	0.176108
	2	No	0.541402	5.277	4.467	0.81	1.281	0.6323	10	0.541402
	3	No	0.020725	6.673	11.88	-5.208	1.899	2.743	10	0.060895
	4	Yes	0.001352	10.07	17.4	-7.328	1.669	4.392	10	0.005396
	ENA-78 (CXCL5)
	1	No	0.826004	10.96	10.51	0.4417	1.957	0.2257	10	0.911496
	2	No	0.078776	11.56	8.477	3.083	1.575	1.957	10	0.2182
	3	No	0.702503	9.038	9.663	-0.625	1.59	0.3931	10	0.911496
	4	Yes	0.006056	14.64	10.65	3.992	1.151	3.467	10	0.024005

## Sheet: FIGURE 8
FIGURE No.	DESCRIPTION
FIGURE 8A	TPP1 enzyme activity
	Forebrain
	ANOVA summary
	F	900.9
	P value	<0.0001
	P value summary	****
	Significant diff. among means (P < 0.05)?	Yes
	R squared	0.9917
	Bonferroni's multiple comparisons test	Mean Diff.	95.00% CI of diff.	Below threshold?	Summary	Adjusted P Value
	WT vs. Cln2R207X + vehicle	0.9848	-1.037 to 3.007	No	ns	0.6277
	WT vs. Cln2R207X + AAV9.hCLN2	-27.09	-29.11 to -25.06	Yes	****	<0.0001
	Cln2R207X + vehicle vs. Cln2R207X + AAV9.hCLN2	-28.07	-30.09 to -26.05	Yes	****	<0.0001
	Spinal Cord Lumbar
	ANOVA summary
	F	32.52
	P value	<0.0001
	P value summary	****
	Significant diff. among means (P < 0.05)?	Yes
	R squared	0.8126
	Bonferroni's multiple comparisons test	Mean Diff.	95.00% CI of diff.	Below threshold?	Summary	Adjusted P Value
	WT vs. Cln2R207X + vehicle	0.9939	-4.665 to 6.653	No	ns	>0.9999
	WT vs. Cln2R207X + AAV9.hCLN2	-14.15	-19.81 to -8.492	Yes	****	<0.0001
	Cln2R207X + vehicle vs. Cln2R207X + AAV9.hCLN2	-15.14	-20.80 to -9.486	Yes	****	<0.0001
FIGURE 8C	hCLN2
	Test name	Unpaired t test
	Variance assumption	Individual variance for each row
	Multiple comparisons	Set P value threshold
	Method	Holm-Šídák method
	Alpha	0.05
		Below threshold?	P value	Mean of Cln2R207X + vehicle	Mean of Cln2R207X + AAV9.hCLN2	Difference	SE of difference	t ratio	df	Adjusted P Value
	S1BF	Yes	0.012154	0.1167	9.185	-9.068	2.969	3.055	10	0.03602
	V1	Yes	3e-05	0.1631	21.32	-21.16	2.949	7.174	10	0.000121
	VPL/VPM	Yes	0.01898	0.1284	1.51	-1.382	0.4945	2.794	10	0.03602
	Rt of Thal	Yes	0.015809	0.1856	1.612	-1.426	0.4917	2.901	10	0.03602

## Sheet: FIGURE 9
FIGURE No.	DESCRIPTION
FIGURE 9A	Neuron counts
	CB S1BF layer I-III
	ANOVA summary
	F	8.699
	P value	0.0031
	P value summary	**
	Significant diff. among means (P < 0.05)?	Yes
	R squared	0.537
	Bonferroni's multiple comparisons test	Mean Diff.	95.00% CI of diff.	Below threshold?	Summary	Adjusted P Value
	WT vs. Cln2R207X + vehicle	6569	1977 to 11161	Yes	**	0.0047
	WT vs. Cln2R207X + AAV9.hCLN2	925.8	-3667 to 5518	No	ns	>0.9999
	Cln2R207X + vehicle vs. Cln2R207X + AAV9.hCLN2	-5643	-10236 to -1051	Yes	*	0.0143
	PV S1BF
	ANOVA summary
	F	9.216
	P value	0.0025
	P value summary	**
	Significant diff. among means (P < 0.05)?	Yes
	R squared	0.5513
	Bonferroni's multiple comparisons test	Mean Diff.	95.00% CI of diff.	Below threshold?	Summary	Adjusted P Value
	WT vs. Cln2R207X + vehicle	2138	738.8 to 3537	Yes	**	0.0027
	WT vs. Cln2R207X + AAV9.hCLN2	1618	218.8 to 3017	Yes	*	0.0213
	Cln2R207X + vehicle vs. Cln2R207X + AAV9.hCLN2	-520	-1919 to 879.0	No	ns	0.9978
	PV Rt of Thal
	ANOVA summary	10.05
	F	0.0017
	P value	**
	P value summary	Yes
	Significant diff. among means (P < 0.05)?	0.5726
	R squared
	Bonferroni's multiple comparisons test	Mean Diff.	95.00% CI of diff.	Below threshold?	Summary	Adjusted P Value
	WT vs. Cln2R207X + vehicle	3711	1481 to 5941	Yes	**	0.0013
	WT vs. Cln2R207X + AAV9.hCLN2	1820	-409.9 to 4050	No	ns	0.1321
	Cln2R207X + vehicle vs. Cln2R207X + AAV9.hCLN2	-1891	-4121 to 339.0	No	ns	0.112
	SOM S1BF
	ANOVA summary
	F	8.966
	P value	0.0027
	P value summary	**
	Significant diff. among means (P < 0.05)?	Yes
	R squared	0.5445
	Bonferroni's multiple comparisons test	Mean Diff.	95.00% CI of diff.	Below threshold?	Summary	Adjusted P Value
	WT vs. Cln2R207X + vehicle	2222	799.0 to 3645	Yes	**	0.0023
	WT vs. Cln2R207X + AAV9.hCLN2	887.7	-535.1 to 2310	No	ns	0.3406
	Cln2R207X + vehicle vs. Cln2R207X + AAV9.hCLN2	-1334	-2757 to 88.67	No	ns	0.0699
	CTIP S1BF layer V
	ANOVA summary
	F	0.2121
	P value	0.8113
	P value summary	ns
	Significant diff. among means (P < 0.05)?	No
	R squared	0.0275
	Bonferroni's multiple comparisons test	Mean Diff.	95.00% CI of diff.	Below threshold?	Summary	Adjusted P Value
	WT vs. Cln2R207X + vehicle	-488.9	-5048 to 4070	No	ns	>0.9999
	WT vs. Cln2R207X + AAV9.hCLN2	611.1	-3948 to 5170	No	ns	>0.9999
	Cln2R207X + vehicle vs. Cln2R207X + AAV9.hCLN2	1100	-3459 to 5659	No	ns	>0.9999
	CTIP S1BF layer VI
	ANOVA summary
	F	6.834
	P value	0.0078
	P value summary	**
	Significant diff. among means (P < 0.05)?	Yes
	R squared	0.4768
	Bonferroni's multiple comparisons test	Mean Diff.	95.00% CI of diff.	Below threshold?	Summary	Adjusted P Value
	WT vs. Cln2R207X + vehicle	6176	115.8 to 12236	Yes	*	0.0451
	WT vs. Cln2R207X + AAV9.hCLN2	7912	1852 to 13973	Yes	**	0.0093
	Cln2R207X + vehicle vs. Cln2R207X + AAV9.hCLN2	1736	-4324 to 7797	No	ns	>0.9999
FIGURE 9B	SCMAS
	S1BF
	ANOVA summary
	F	328.9
	P value	<0.0001
	P value summary	****
	Significant diff. among means (P < 0.05)?	Yes
	R squared	0.9777
	Bonferroni's multiple comparisons test	Mean Diff.	95.00% CI of diff.	Below threshold?	Summary	Adjusted P Value
	WT vs. Cln2R207X + vehicle	-7.894	-8.852 to -6.937	Yes	****	<0.0001
	WT vs. Cln2R207X + AAV9.hCLN2	-0.00112	-0.9584 to 0.9562	No	ns	>0.9999
	Cln2R207X + vehicle vs. Cln2R207X + AAV9.hCLN2	7.893	6.936 to 8.851	Yes	****	<0.0001
	VPM/VPL
	ANOVA summary
	F	443.6
	P value	<0.0001
	P value summary	****
	Significant diff. among means (P < 0.05)?	Yes
	R squared	0.9834
	Bonferroni's multiple comparisons test	Mean Diff.	95.00% CI of diff.	Below threshold?	Summary	Adjusted P Value
	WT vs. Cln2R207X + vehicle	-9.289	-10.26 to -8.320	Yes	****	<0.0001
	WT vs. Cln2R207X + AAV9.hCLN2	-0.007768	-0.9774 to 0.9619	No	ns	>0.9999
	Cln2R207X + vehicle vs. Cln2R207X + AAV9.hCLN2	9.282	8.312 to 10.25	Yes	****	<0.0001
FIGURE 9C	CD68
	S1BF
	ANOVA summary
	F	16.6
	P value	<0.0001
	P value summary	****
	Significant diff. among means (P < 0.05)?	Yes
	R squared	0.7134
	Bonferroni's multiple comparisons test	Mean Diff.	95.00% CI of diff.	Below threshold?	Summary	Adjusted P Value
	WT vs. Cln2R207X + vehicle	-2.125	-3.069 to -1.181	Yes	****	<0.0001
	WT vs. Cln2R207X + AAV9.hCLN2	-1.333	-2.277 to -0.3888	Yes	**	0.0031
	WT vs. WT + AAV9.hCLN2	-0.5384	-1.482 to 0.4057	No	ns	0.6639
	Cln2R207X + vehicle vs. Cln2R207X + AAV9.hCLN2	0.7923	-0.1517 to 1.736	No	ns	0.1397
	Cln2R207X + vehicle vs. WT + AAV9.hCLN2	1.587	0.6427 to 2.531	Yes	***	0.0005
	Cln2R207X + AAV9hCLN2 vs. WT + AAV9hCLN2	0.7945	-0.1496 to 1.739	No	ns	0.1378
	VPM/VPL
	ANOVA summary
	F	154.3
	P value	<0.0001
	P value summary	****
	Significant diff. among means (P < 0.05)?	Yes
	R squared	0.9586
	Bonferroni's multiple comparisons test	Mean Diff.	95.00% CI of diff.	Below threshold?	Summary	Adjusted P Value
	WT vs. Cln2R207X + vehicle	-6.207	-7.217 to -5.197	Yes	****	<0.0001
	WT vs. Cln2R207X + AAV9.hCLN2	-0.3812	-1.391 to 0.6287	No	ns	>0.9999
	WT vs. WT + AAV9.hCLN2	-0.08555	-1.095 to 0.9244	No	ns	>0.9999
	Cln2R207X + vehicle vs. Cln2R207X + AAV9.hCLN2	5.826	4.816 to 6.836	Yes	****	<0.0001
	Cln2R207X + vehicle vs. WT + AAV9.hCLN2	6.122	5.112 to 7.132	Yes	****	<0.0001
	Cln2R207X + AAV9hCLN2 vs. WT + AAV9hCLN2	0.2956	-0.7143 to 1.306	No	ns	>0.9999
	GFAP
	S1BF
	ANOVA summary
	F	14.25
	P value	<0.0001
	P value summary	****
	Significant diff. among means (P < 0.05)?	Yes
	R squared	0.6813
	Bonferroni's multiple comparisons test	Mean Diff.	95.00% CI of diff.	Below threshold?	Summary	Adjusted P Value
	WT vs. Cln2R207X + vehicle	-5.256	-7.632 to -2.879	Yes	****	<0.0001
	WT vs. Cln2R207X + AAV9.hCLN2	-2.428	-4.805 to -0.05157	Yes	*	0.0434
	WT vs. WT + AAV9.hCLN2	-3.146	-5.523 to -0.7694	Yes	**	0.0057
	Cln2R207X + vehicle vs. Cln2R207X + AAV9.hCLN2	2.827	0.4508 to 5.204	Yes	*	0.0141
	Cln2R207X + vehicle vs. WT + AAV9.hCLN2	2.11	-0.2670 to 4.486	No	ns	0.1031
	Cln2R207X + AAV9hCLN2 vs. WT + AAV9hCLN2	-0.7178	-3.094 to 1.659	No	ns	>0.9999
	VPM/VPL
	ANOVA summary
	F	170.1
	P value	<0.0001
	P value summary	****
	Significant diff. among means (P < 0.05)?	Yes
	R squared	0.9623
	Bonferroni's multiple comparisons test	Mean Diff.	95.00% CI of diff.	Below threshold?	Summary	Adjusted P Value
	WT vs. Cln2R207X + vehicle	-15.46	-17.85 to -13.07	Yes	****	<0.0001
	WT vs. Cln2R207X + AAV9.hCLN2	-0.4812	-2.875 to 1.912	No	ns	>0.9999
	WT vs. WT + AAV9.hCLN2	-0.6936	-3.087 to 1.700	No	ns	>0.9999
	Cln2R207X + vehicle vs. Cln2R207X + AAV9.hCLN2	14.98	12.59 to 17.37	Yes	****	<0.0001
	Cln2R207X + vehicle vs. WT + AAV9.hCLN2	14.77	12.37 to 17.16	Yes	****	<0.0001
	Cln2R207X + AAV9hCLN2 vs. WT + AAV9hCLN2	-0.2124	-2.606 to 2.181	No	ns	>0.9999

## Sheet: FIGURE 10
FIGURE No.	DESCRIPTION
FIGURE 10C	Seizure number
	Mann Whitney test
	P value	0.0037
	Exact or approximate P value?	Exact
	P value summary	**
	Significantly different (P < 0.05)?	Yes
	One- or two-tailed P value?	Two-tailed
	Sum of ranks in column A,B	139.5 , 70.50
	Mann-Whitney U	15.5
FIGURE 10E	Bonferroni's multiple comparisons test	Predicted (LS) mean diff.	95.00% CI of diff.	Below threshold?	Summary	Adjusted P Value
	Cln2R207X + vehicle - Cln2R207X + AAV9.hCLN2
	11	0.775	-0.2777 to 1.828	No	ns	0.375913
	12	0.8	-0.2527 to 1.853	No	ns	0.31927
	13	1.35	0.2973 to 2.403	Yes	**	0.003577
	14	1.25	0.1973 to 2.303	Yes	**	0.009159
	15	1.283	0.2306 to 2.336	Yes	**	0.006734
	16	1.641	0.5593 to 2.722	Yes	***	0.000282
	17	1.224	-0.08888 to 2.537	No	ns	0.087522
	18	0.8854	-0.5561 to 2.327	No	ns	0.820818
	19	1.847	0.4057 to 3.289	Yes	**	0.003611
	20	2.224	-0.2723 to 4.721	No	ns	0.121481
FIGURE 10G	Gait analysis - CatWalk XT
	Average stride length
	Bonferroni's multiple comparisons test	Predicted (LS) mean diff.	95.00% CI of diff.	Below threshold?	Summary	Adjusted P Value
	WT - AAV9.hCLN2 + Cln2R207X
	28	0.7327	-0.3907 to 1.856	No	ns	0.33243
	36	0.4952	-0.6678 to 1.658	No	ns	0.880025
	44	0.1634	-1.050 to 1.377	No	ns	>0.999999
	Average swing
	Bonferroni's multiple comparisons test	Predicted (LS) mean diff.	95.00% CI of diff.	Below threshold?	Summary	Adjusted P Value
	WT - AAV9.hCLN2 + Cln2R207X
	28	-0.002042	-0.02770 to 0.02361	No	ns	>0.999999
	36	0.005206	-0.02135 to 0.03176	No	ns	>0.999999
	44	0.01847	-0.009238 to 0.04618	No	ns	0.310193
	Support three
	Bonferroni's multiple comparisons test	Predicted (LS) mean diff.	95.00% CI of diff.	Below threshold?	Summary	Adjusted P Value
	WT - AAV9.hCLN2 + Cln2R207X
	28	-10.01	-19.93 to -0.09076	Yes	*	0.047294
	36	-3.199	-13.47 to 7.069	No	ns	>0.999999
	44	-6.097	-16.81 to 4.618	No	ns	0.48765
	Support four
	Bonferroni's multiple comparisons test	Predicted (LS) mean diff.	95.00% CI of diff.	Below threshold?	Summary	Adjusted P Value
	WT - AAV9.hCLN2 + Cln2R207X
	28	0.8387	-5.838 to 7.515	No	ns	>0.999999
	36	3.032	-3.878 to 9.943	No	ns	0.837284
	44	-1.57	-8.781 to 5.641	No	ns	>0.999999
	Average body speed
	Bonferroni's multiple comparisons test	Predicted (LS) mean diff.	95.00% CI of diff.	Below threshold?	Summary	Adjusted P Value
	WT - AAV9.hCLN2 + Cln2R207X
	28	4.33	-4.938 to 13.60	No	ns	0.748779
	36	-0.4664	-10.06 to 9.127	No	ns	>0.999999
	44	-3.734	-13.74 to 6.277	No	ns	>0.999999
	Cadence
	Bonferroni's multiple comparisons test	Predicted (LS) mean diff.	95.00% CI of diff.	Below threshold?	Summary	Adjusted P Value
	WT - AAV9.hCLN2 + Cln2R207X
	28	1.368	-2.451 to 5.187	No	ns	>0.999999
	36	-0.8987	-4.852 to 3.054	No	ns	>0.999999
	44	-2.429	-6.553 to 1.696	No	ns	0.446442
	Average stand
	Bonferroni's multiple comparisons test	Predicted (LS) mean diff.	95.00% CI of diff.	Below threshold?	Summary	Adjusted P Value
	WT - AAV9.hCLN2 + Cln2R207X
	28	-0.007378	-0.05755 to 0.04279	No	ns	>0.999999
	36	0.03348	-0.01845 to 0.08541	No	ns	0.344525
	44	0.01147	-0.04272 to 0.06566	No	ns	>0.999999
	Average step cycle
	Bonferroni's multiple comparisons test	Predicted (LS) mean diff.	95.00% CI of diff.	Below threshold?	Summary	Adjusted P Value
	WT - AAV9.hCLN2 + Cln2R207X
	28	-0.01181	-0.07975 to 0.05613	No	ns	>0.999999
	36	0.042	-0.02833 to 0.1123	No	ns	0.429686
	44	0.02979	-0.04360 to 0.1032	No	ns	0.948489

[truncated: 5 more sheets: FIGURE S1, FIGURE S2, FIGURE S3, FIGURE S4, FIGURE S5]
